# Supplementary material for: Robust detection of immune transcripts in FFPE samples using targeted RNA sequencing
Source: Oncotarget. 2016 Nov 29;8(2):3197–205. doi: 10.18632/oncotarget.13691 (PMC5356875; doi:10.18632/oncotarget.13691)
Supplement: Supplementary file 2 [file oncotarget-08-3197-s002.xlsx]

## Sheet: Suppl. Table 1
Run	Total Bases (G)	Key Signal	ISP Loading (%)	Total Reads	Useable Reads (%)	Mean Read Length (bp)	Median Read Length (bp)	Mode Read Length (bp)	Total Aligned Bases (G)	Reference Coverage (X)	Aligned Bases (%)	Unaligned (%)	Mean Raw Accuracy 1x (%)
Run 1	9.01	100	87	79590827	62	113	112	109	8.04	99.5	95	5	99
Run 2	7.71	97	78	68069759	60	113	112	109	7.12	88.1	95	5	99.2
Run 3	9.73	109	87	89133514	69	109	111	109	8.93	110.4	97	3	99
Average	8.81667	102	84	7.89314e+07	63.6667	111.667	111.667	109	8.03	99.3333	95.6667	4.33333	99.0667
