# Supplementary material for: Robust detection of immune transcripts in FFPE samples using targeted RNA sequencing
Source: Oncotarget. 2016 Nov 29;8(2):3197–205. doi: 10.18632/oncotarget.13691 (PMC5356875; doi:10.18632/oncotarget.13691)
Supplement: Supplementary file 3 [file oncotarget-08-3197-s003.xlsx]

## Sheet: Suppl. Table 2
Sample ID	Mapped Reads	On Target Reads
1-FF	5550977	0.9235
1-FFPE	3129451	0.893
2-FF	4779102	0.9252
2-FFPE	3632125	0.8757
3-FF	4602024	0.9414
3-FFPE	2554065	0.8921
4-FF	5298933	0.9217
4-FFPE	3731654	0.9095
5-FF	6192709	0.9242
5-FFPE	3794589	0.8307
6-FF	6384825	0.8949
6-FFPE	2992993	0.7996
7-FF	5.73219e+06	0.89985
7-FFPE	3.69085e+06	0.86405
8-FF	4230034	0.9007
8-FFPE	2849815	0.8471
9-FF	5.05323e+06	0.90945
9-FFPE	3.24162e+06	0.89445
10-FF	6866821	0.9063
10-FFPE	3463329	0.8654
11-FF	5512005	0.9143
11-FFPE	2960576	0.8715
12-FF	5289192	0.9342
12-FFPE	3551163	0.9268
13-FF	4767252	0.9283
13-FFPE	3635889	0.8926
NA12878-Run 3	4982435	0.8881
NA12878-Run 1	4314024	0.8869
NA12878-Run 2	5684843	0.8799
14-FFPE	2354	0.3857
14-FF	4505530	0.9242
