# Supplementary material for: Robust detection of immune transcripts in FFPE samples using targeted RNA sequencing
Source: Oncotarget. 2016 Nov 29;8(2):3197–205. doi: 10.18632/oncotarget.13691 (PMC5356875; doi:10.18632/oncotarget.13691)
Supplement: Supplementary file 4 [file oncotarget-08-3197-s004.xlsx]

## Sheet: Suppl. Table 3
Gene Symbol	Alias	Entrez ID	Gene name	Gene function
ADGRE5	CD97|TM7LN1	976	adhesion G protein-coupled receptor E5	Adhesion,migration
CD226	DNAM-1|DNAM1|PTA1|TLiSA1	10666	CD226 molecule	Adhesion,migration
CD38	ADPRC 1|ADPRC1	952	CD38 molecule	Adhesion,migration
CD44	CD44R|CDW44|CSPG8|ECMR-III|HCELL|HUTCH-I|IN|LHR|MC56|MDU2|MDU3|MIC4|Pgp1	960	CD44 molecule Indian blood group	Adhesion,migration
CD47	IAP|MER6|OA3	961	CD47 molecule	Adhesion,migration
CD53	MOX44|TSPAN25	963	CD53 molecule	Adhesion,migration
IGF1R	CD221|IGFIR|IGFR|JTK13|MGC18216	3480	insulin like growth factor 1 receptor	Adhesion,migration
ITGA1	CD49a|VLA1	3672	integrin subunit alpha 1	Adhesion,migration
ITGAE	CD103|HUMINAE	3682	integrin subunit alpha E	Adhesion,migration
ITGB1	CD29|FNRB|GPIIA|MDF2|MSK12|VLA-BETA|VLAB	3688	integrin subunit beta 1	Adhesion,migration
MADCAM1	MACAM1	8174	mucosal vascular addressin cell adhesion molecule 1	Adhesion,migration
NCAM1	CD56|MSK39|NCAM	4684	neural cell adhesion molecule 1	Adhesion,migration
NECTIN2	CD112|HVEB|PRR2|PVRL2|PVRR2	5819	nectin cell adhesion molecule 2	Adhesion,migration
PECAM1	CD31|CD31/EndoCAM|GPIIA'|PECA1|PECAM-1|endoCAM	5175	platelet and endothelial cell adhesion molecule 1	Adhesion,migration
CD1C	BDCA1|CD1|CD1A|R7	911	CD1c molecule	Antigen presentation
CD1D	CD1A|R3|R3G1	912	CD1d molecule	Antigen presentation
CD83	BL11|HB15	9308	CD83 molecule	Antigen presentation
CD74	DHLAG|HLADG|II|Ia-GAMMA	972	CD74 molecule	Antigen processing
HLA-A	HLAA	3105	major histocompatibility complex class I A	Antigen processing
HLA-B	AS|B-4901|HLAB	3106	major histocompatibility complex class I B	Antigen processing
HLA-C	D6S204|HLA-JY3|HLAC|HLC-C|MHC|PSORS1	3107	major histocompatibility complex class I C	Antigen processing
HLA-DMA	D6S222E|DMA|HLADM|RING6	3108	major histocompatibility complex class II DM alpha	Antigen processing
HLA-DMB	D6S221E|RING7	3109	major histocompatibility complex class II DM beta	Antigen processing
HLA-DOA	HLA-D0-alpha|HLA-DNA|HLA-DZA|HLADZ	3111	major histocompatibility complex class II DO alpha	Antigen processing
HLA-DOB	DOB	3112	major histocompatibility complex class II DO beta	Antigen processing
HLA-DPA1	DP(W3)|DP(W4)|HLA-DP1A|HLADP|HLASB|PLT1	3113	major histocompatibility complex class II DP alpha 1	Antigen processing
HLA-DPB1	DPB1|HLA-DP|HLA-DP1B|HLA-DPB	3115	major histocompatibility complex class II DP beta 1	Antigen processing
HLA-DQA1	CELIAC1|DQ-A1|HLA-DQA	3117	major histocompatibility complex class II DQ alpha 1	Antigen processing
HLA-DQA2	DX-ALPHA|HLA-DXA	3118	major histocompatibility complex class II DQ alpha 2	Antigen processing
HLA-DQB2	HLA-DQB1|HLA-DXB	3120	major histocompatibility complex class II DQ beta 2	Antigen processing
HLA-DRA	HLA-DRA1	3122	major histocompatibility complex class II DR alpha	Antigen processing
HLA-DRB1	DRB1|HLA-DR1B|HLA-DRB|SS1	3123	major histocompatibility complex class II DR beta 1	Antigen processing
HLA-E	HLA-6.2|QA1	3133	major histocompatibility complex class I E	Antigen processing
HLA-F	CDA12|HLA-5.4|HLA-CDA12|HLAF	3134	major histocompatibility complex class I F	Antigen processing
HLA-F-AS1		285830	HLA-F antisense RNA 1	Antigen processing
HLA-G	MHC-G	3135	major histocompatibility complex class I G	Antigen processing
BCL2	Bcl-2|PPP1R50	596	B-cell CLL lymphoma 2	Apoptosis
BCL2L11	BAM|BIM|BOD|BimEL|BimL|BimS	10018	BCL2 like 11	Apoptosis
GADD45GIP1	CKBBP2|CKbetaBP2|CRIF1|MGC4667|MGC4758|MRP-L59|PLINP|PLINP-1|PRG6|Plinp1	90480	GADD45G interacting protein 1	Apoptosis
TNFSF10	APO2L|Apo-2L|CD253|TL2|TNLG6A|TRAIL	8743	tumor necrosis factor superfamily member 10	Apoptosis
CD19	B4|CVID3	930	CD19 molecule	B cell marker
CD22	SIGLEC-2|SIGLEC2	933	CD22 molecule	B cell marker
FCGR1A	CD64|CD64A|FCRI|IGFR1	2209	Fc fragment of IgG receptor Ia	B cell marker
FCGR2B	CD32|CD32B|FCG2|FCGR2|IGFR2	2213	Fc fragment of IgG receptor IIb	B cell marker
FCRLA	FCRL|FCRL1|FCRLM1|FCRLX|FCRLa|FCRLb|FCRLc1|FCRLc2|FCRLd|FCRLe|FCRX|FREB|MGC4595	84824	Fc receptor like A	B cell marker
JCHAIN	IGCJ|IGJ|JCH	3512	joining chain of multimeric IgA and IgM	B cell marker
NTN3	NTN2L	4917	netrin 3	B cell marker
POU2AF1	BOB1|OBF-1|OBF1|OCAB	5450	POU class 2 associating factor 1	B cell marker
SKAP2	PRAP|RA70|SAPS|SCAP2|SKAP-HOM|SKAP55R	8935	src kinase associated phosphoprotein 2	B cell marker
TNFRSF17	BCM|BCMA|CD269|TNFRSF13A	608	tumor necrosis factor receptor superfamily member 17	B cell marker
TNFSF13B	BAFF|BLYS|CD257|DTL|TALL-1|TALL1|THANK|TNFSF20|TNLG7A|ZTNF4	10673	tumor necrosis factor superfamily member 13b	B cell marker
CD79A	IGA|MB-1	973	CD79a molecule	B cell receptor signaling
CD79B	AGM6|B29|IGB	974	CD79b molecule	B cell receptor signaling
FAS	ALPS1A|APO-1|APT1|CD95|FAS1|FASTM|TNFRSF6	355	Fas cell surface death receptor	B cell receptor signaling
ADORA2A	A2aR|ADORA2|RDC8	135	adenosine A2a receptor	Checkpoint pathway
BTLA	BTLA1|CD272	151888	B and T lymphocyte associated	Checkpoint pathway
C10orf54	B7-H5|B7H5|DD1alpha|GI24|PD-1H|PP2135|SISP1|VISTA	64115	chromosome 10 open reading frame 54	Checkpoint pathway
CD160	BY55|NK1|NK28	11126	CD160 molecule	Checkpoint pathway
CD244	2B4|NAIL|NKR2B4|Nmrk|SLAMF4	51744	CD244 molecule	Checkpoint pathway
CD274	B7-H|B7-H1|B7H1|PD-L1|PDCD1L1|PDCD1LG1|PDL1	29126	CD274 molecule	Checkpoint pathway
CD276	4Ig-B7-H3|B7-H3|B7H3|B7RP-2	80381	CD276 molecule	Checkpoint pathway
CD28	Tp44	940	CD28 molecule	Checkpoint pathway
CD48	BCM1|BLAST|BLAST1|MEM-102|SLAMF2|hCD48|mCD48	962	CD48 molecule	Checkpoint pathway
CD69	AIM|BL-AC/P26|CLEC2C|EA1|GP32/28|MLR-3	969	CD69 molecule	Checkpoint pathway
CD80	B7|B7-1|B7.1|BB1|CD28LG|CD28LG1|LAB7	941	CD80 molecule	Checkpoint pathway
CD86	B7-2|B7.2|B70|CD28LG2|LAB72	942	CD86 molecule	Checkpoint pathway
CEACAM1	BGP|BGP1|BGPI|CD66a	634	carcinoembryonic antigen related cell adhesion molecule 1	Checkpoint pathway
ENTPD1	ATPDase|CD39|NTPDase-1|SPG64	953	ectonucleoside triphosphate diphosphohydrolase 1	Checkpoint pathway
EOMES	TBR2	8320	eomesodermin	Checkpoint pathway
HAVCR2	CD366|FLJ14428|HAVcr-2|KIM-3|TIM3|TIMD-3|TIMD3|Tim-3	84868	hepatitis A virus cellular receptor 2	Checkpoint pathway
ICOS	AILIM|CD278|CVID1	29851	inducible T-cell costimulator	Checkpoint pathway
ICOSLG	B7-H2|B7H2|B7RP-1|B7RP1|CD275|GL50|ICOS-L|ICOSL|KIAA0653|LICOS	23308	inducible T-cell costimulator ligand	Checkpoint pathway
IDO2	INDOL1	169355	indoleamine 23-dioxygenase 2	Checkpoint pathway
NT5E	CALJA|CD73|E5NT|NT|NT5|NTE|eN|eNT	4907	5-nucleotidase ecto	Checkpoint pathway
PDCD1LG2	B7-DC|B7DC|Btdc|CD273|PD-L2|PDCD1L2|PDL2|bA574F11.2	80380	programmed cell death 1 ligand 2	Checkpoint pathway
PVR	CD155|HVED|NECL5|Necl-5|PVS|TAGE4|Tage4	5817	poliovirus receptor	Checkpoint pathway
TDO2	TDO|TO|TPH2|TRPO	6999	tryptophan 23-dioxygenase	Checkpoint pathway
TGFB1	CED|DPD1|LAP|TGFB|TGFbeta	7040	transforming growth factor beta 1	Checkpoint pathway
TNF	DIF|TNF-alpha|TNFA|TNFSF2|TNLG1F	7124	tumor necrosis factor	Checkpoint pathway
TNFRSF14	ATAR|CD270|HVEA|HVEM|LIGHTR|TR2	8764	tumor necrosis factor receptor superfamily member 14	Checkpoint pathway
TNFSF14	CD258|HVEM-L|HVEML|LIGHT|LTg	8740	tumor necrosis factor superfamily member 14	Checkpoint pathway
TNFSF18	AITRL|GITRL|TL6|TNLG2A|hGITRL	8995	tumor necrosis factor superfamily member 18	Checkpoint pathway
TNFSF4	CD134L|CD252|GP34|OX-40L|OX4OL|TNLG2B|TXGP1|gp34	7292	tumor necrosis factor superfamily member 4	Checkpoint pathway
VTCN1	B7-H4|B7H4|B7S1|B7X|B7h.5|FLJ22418|PRO1291|VCTN1	79679	V-set domain containing T cell activation inhibitor 1	Checkpoint pathway
CCL17	A-152E5.3|ABCD-2|SCYA17|TARC	6361	C-C motif chemokine ligand 17	Chemokine signaling
CCL20	CKb4|Exodus|LARC|MIP-3-alpha|MIP-3a|MIP3A|SCYA20|ST38|exodus-1	6364	C-C motif chemokine ligand 20	Chemokine signaling
CCL22	A-152E5.1|ABCD-1|DC/B-CK|MDC|MGC34554|SCYA22|STCP-1	6367	C-C motif chemokine ligand 22	Chemokine signaling
CCR4	CC-CKR-4|CD194|CKR4|CMKBR4|ChemR13|HGCN:14099|K5-5|k5-5	1233	C-C motif chemokine receptor 4	Chemokine signaling
CCR6	BN-1|C-C CKR-6|CC-CKR-6|CCR-6|CD196|CKR-L3|CKRL3|CMKBR6|DCR2|DRY-6|DRY6|GPR-CY4|GPR29|GPRCY4|STRL22	1235	C-C motif chemokine receptor 6	Chemokine signaling
CXCL1	FSP|GRO1|GROa|MGSA|MGSA-a|NAP-3|SCYB1	2919	C-X-C motif chemokine ligand 1	Chemokine signaling
CXCR2	CD182|CDw128b|CMKAR2|IL8R2|IL8RA|IL8RB	3579	C-X-C motif chemokine receptor 2	Chemokine signaling
CXCR3	CD182|CD183|CKR-L2|CMKAR3|GPR9|IP10-R|Mig-R|MigR	2833	C-X-C motif chemokine receptor 3	Chemokine signaling
NCF1	NCF1A|NOXO2|SH3PXD1A|p47phox	653361	neutrophil cytosolic factor 1	Chemokine signaling
VEGFA	MVCD1|VEGF|VEGF-A|VPF	7422	vascular endothelial growth factor A	Chemokine signaling
CCR1	CD191|CKR-1|CKR1|CMKBR1|HM145|MIP1aR|SCYAR1	1230	C-C motif chemokine receptor 1	Cytokine signaling
CSF1R	C-FMS|CD115|CSF-1R|CSFR|FIM2|FMS|HDLS|M-CSF-R	1436	colony stimulating factor 1 receptor	Cytokine signaling
CSF2RB	CD131|CDw131|IL3RB|IL5RB|SMDP5	1439	colony stimulating factor 2 receptor beta common subunit	Cytokine signaling
CXCL8	3-10C|AMCF-I|GCP-1|GCP1|IL-8|IL8|K60|LECT|LUCT|LYNAP|MDNCF|MONAP|NAF|NAP-1|NAP1|SCYB8|TSG-1|b-ENAP	3576	C-X-C motif chemokine ligand 8	Cytokine signaling
HGF	DFNB39|F-TCF|HGFB|HPTA|SF	3082	hepatocyte growth factor	Cytokine signaling
IFIT2	G10P2|GARG-39|IFI-54|IFI-54K|IFI54|IFIT-2|ISG-54 K|ISG-54K|ISG54|P54|cig42	3433	interferon induced protein with tetratricopeptide repeats 2	Cytokine signaling
IL13	ALRH|BHR1|IL-13|MGC116786|MGC116788|MGC116789|P600	3596	interleukin 13	Cytokine signaling
IL1A	IL-1A|IL1|IL1-ALPHA|IL1F1	3552	interleukin 1 alpha	Cytokine signaling
IL21	CVID11|IL-21|Za11	59067	interleukin 21	Cytokine signaling
IL2RA	CD25|IDDM10|IL2R|IMD41|TCGFR|p55	3559	interleukin 2 receptor subunit alpha	Cytokine signaling
IL4	BCGF-1|BCGF1|BSF-1|BSF1|IL-4|MGC79402	3565	interleukin 4	Cytokine signaling
IL6	BSF-2|BSF2|CDF|HGF|HSF|IFN-beta-2|IFNB2|IL-6	3569	interleukin 6	Cytokine signaling
IL7	IL-7	3574	interleukin 7	Cytokine signaling
STAT5A	MGF|STAT5	6776	signal transducer and activator of transcription 5A	Cytokine signaling
TNFSF9	4-1BB-L|CD137L|TNLG5A	8744	tumor necrosis factor superfamily member 9	Cytokine signaling
CLEC4C	BDCA2|CD303|CLECSF11|CLECSF7|DLEC|HECL|PRO34150	170482	C-type lectin domain family 4 member C	Dendridic cell
HERC6	FLJ20637	55008	HECT and RLD domain containing E3 ubiquitin protein ligase family member 6	Dendridic cell
IL3RA	CD123|IL3R|IL3RAY|IL3RX|IL3RY|hIL-3Ra	3563	interleukin 3 receptor subunit alpha	Dendridic cell
ITGAX	CD11C|CD11c|SLEB6	3687	integrin subunit alpha X	Dendridic cell
NRP1	BDCA4|CD304|NP1|NRP|VEGF165R	8829	neuropilin 1	Dendridic cell
TLR3	CD283|IIAE2	7098	toll like receptor 3	Dendridic cell
ZBTB46	BTBD4|BZEL|FLJ13502|RINZF|ZNF340|dJ583P15.7|dJ583P15.8	140685	zinc finger and BTB domain containing 46	Dendridic cell
CD14		929	CD14 molecule	Dendridic cell,macrophage
CD209	CDSIGN|CLEC4L|DC-SIGN|DC-SIGN1	30835	CD209 molecule	Dendridic cell,macrophage
CMKLR1	CHEMERINR|ChemR23|DEZ|RVER1	1240	chemerin chemokine-like receptor 1	Dendridic cell,macrophage
IL17F	CANDF6|IL-17F|ML-1|ML1	112744	interleukin 17F	Dendridic cell,macrophage
IL23A	IL-23|IL-23A|IL23P19|P19|SGRF	51561	interleukin 23 subunit alpha	Dendridic cell,macrophage
MRC1	CD206|CLEC13D|CLEC13DL|MMR|MRC1L1|bA541I19.1|hMR	4360	mannose receptor C type 1	Dendridic cell,macrophage
CD27	S152|S152. LPFS2|T14|TNFRSF7|Tp55	939	CD27 molecule	Drug target
CD40	Bp50|CDW40|TNFRSF5|p50	958	CD40 molecule	Drug target
CD70	CD27L|CD27LG|TNFSF7|TNLG8A	970	CD70 molecule	Drug target
CTLA4	ALPS5|CD|CD152|CELIAC3|CTLA-4|GRD4|GSE|IDDM12	1493	cytotoxic T-lymphocyte associated protein 4	Drug target
IDO1	IDO|IDO-1|INDO	3620	indoleamine 23-dioxygenase 1	Drug target
IL10	CSIF|GVHDS|IL-10|IL10A|TGIF	3586	interleukin 10	Drug target
IL12A	CLMF|IL-12A|NFSK|NKSF1|P35|p35	3592	interleukin 12A	Drug target
IL12B	CLMF|CLMF2|IL-12B|IMD28|IMD29|NKSF|NKSF2	3593	interleukin 12B	Drug target
IL2	IL-2|TCGF|lymphokine	3558	interleukin 2	Drug target
KIR2DL1	47.11|CD158A|KIR-K64|KIR221|KIR2DS1|KIR2DS5|NKAT|NKAT-1|NKAT1|cl-42|nkat1|p58.1	3802	killer cell immunoglobulin like receptor two Ig domains and long cytoplasmic tail 1	Drug target
KLRD1	CD94	3824	killer cell lectin like receptor D1	Drug target
LAG3	CD223	3902	lymphocyte activating 3	Drug target
MS4A1	B1|Bp35|CD20|CVID5|LEU-16|MS4A2|S7	931	membrane spanning 4-domains A1	Drug target
PDCD1	CD279|PD-1|PD1|SLEB2|hPD-1|hPD-l|hSLE1	5133	programmed cell death 1	Drug target
PMEL	D12S53E|ME20|ME20-M|ME20M|P1|P100|PMEL17|Pmel17|SI|SIL|SILV|gp100	6490	premelanosome protein	Drug target
SLAMF7	19A|CD319|CRACC|CS1	57823	SLAM family member 7	Drug target
STAT3	ADMIO|ADMIO1|APRF|HIES	6774	signal transducer and activator of transcription 3	Drug target
TLR9	CD289	54106	toll like receptor 9	Drug target
TNFRSF18	AITR|CD357|GITR|GITR-D	8784	tumor necrosis factor receptor superfamily member 18	Drug target
TNFRSF4	ACT35|CD134|IMD16|OX40|TXGP1L	7293	tumor necrosis factor receptor superfamily member 4	Drug target
TNFRSF9	4-1BB|CD137|CDw137|ILA	3604	tumor necrosis factor receptor superfamily member 9	Drug target
BATF	B-ATF|BATF1|SFA-2|SFA2	10538	basic leucine zipper ATF-like transcription factor	Helper T cells
CCR2	CC-CKR-2|CCR-2|CCR2A|CCR2B|CD192|CKR2|CKR2A|CKR2B|CMKBR2|FLJ78302|MCP-1-R	729230	C-C motif chemokine receptor 2	Helper T cells
CD4	CD4mut	920	CD4 molecule	Helper T cells
GATA3	HDR|HDRS	2625	GATA binding protein 3	Helper T cells
IL17A	CTLA-8|CTLA8|IL-17|IL-17A|IL17	3605	interleukin 17A	Helper T cells
RORC	IMD42|NR1F3|RORG|RZR-GAMMA|RZRG|TOR	6097	RAR related orphan receptor C	Helper T cells
STAT4	SLEB11	6775	signal transducer and activator of transcription 4	Helper T cells
STAT6	D12S1644|IL-4-STAT|STAT6B|STAT6C	6778	signal transducer and activator of transcription 6	Helper T cells
ABCF1	ABC27|ABC50|EST123147	23	ATP binding cassette subfamily F member 1	Housekeeping
G6PD	G6PD1	2539	glucose-6-phosphate dehydrogenase	Housekeeping
GUSB	BG|MPS7	2990	glucuronidase beta	Housekeeping
HMBS	PBG-D|PBGD|PORC|UPS	3145	hydroxymethylbilane synthase	Housekeeping
LMNA	CDCD1|CDDC|CMD1A|CMT2B1|EMD2|FPL|FPLD|FPLD2|HGPS|IDC|LDP1|LFP|LGMD1B|LMN1|LMNC|LMNL1|PRO1	4000	lamin A C	Housekeeping
LRP1	A2MR|APOER|APR|CD91|IGFBP3R|LRP|LRP1A|TGFBR5	4035	LDL receptor related protein 1	Housekeeping
POLR2A	POLR2|POLRA|RPB1|RPBh1|RPO2|RPOL2|RpIILS|hRPB220|hsRPB1	5430	polymerase RNA II subunit A	Housekeeping
SDHA	CMD1GG|FP|PGL5|SDH1|SDH2|SDHF	6389	succinate dehydrogenase complex flavoprotein subunit A	Housekeeping
TBP	GTF2D|GTF2D1|HDL4|SCA17|TFIID	6908	TATA-box binding protein	Housekeeping
TFRC	CD71|IMD46|T9|TFR|TFR1|TR|TRFR|p90	7037	transferrin receptor	Housekeeping
TUBB	CDCBM6|CSCSC1|M40|MGC16435|OK/SW-cl.56|TUBB1|TUBB5|Tubb5	203068	tubulin beta class I	Housekeeping
AXL	ARK|JTK11|Tyro7|UFO	558	AXL receptor tyrosine kinase	Innate immune response
C1QA		712	complement component 1 q subcomponent A chain	Innate immune response
C1QB		713	complement component 1 q subcomponent B chain	Innate immune response
DMBT1	GP340|SAG|muclin	1755	deleted in malignant brain tumors 1	Innate immune response
IFIH1	AGS7|Hlcd|IDDM19|MDA-5|MDA5|RLR-2|SGMRT1	64135	interferon induced with helicase C domain 1	Innate immune response
LCN2	24p3|MSFI|NGAL|p25	3934	lipocalin 2	Innate immune response
LYZ	LYZF1|LZM	4069	lysozyme	Innate immune response
MAPK14	CSBP|CSBP1|CSBP2|CSPB1|EXIP|Mxi2|PRKM14|PRKM15|RK|SAPK2A|p38|p38ALPHA	1432	mitogen-activated protein kinase 14	Innate immune response
MIF	GIF|GLIF|MMIF	4282	macrophage migration inhibitory factor glycosylation-inhibiting factor	Innate immune response
NOS2	HEP-NOS|INOS|NOS|NOS2A|iNOS	4843	nitric oxide synthase 2	Innate immune response
TLR7	TLR7-like	51284	toll like receptor 7	Innate immune response
DDX58	DKFZp434J1111|FLJ13599|RIG-I|RIGI|RLR-1|SGMRT2	23586	DEXD H-box helicase 58	Interferon signaling
IFI35	IFP35	3430	interferon induced protein 35	Interferon signaling
IFI44L	C1orf29|GS3686	10964	interferon induced protein 44 like	Interferon signaling
IFI6	6-16|FAM14C|G1P3|IFI-6-16|IFI616	2537	interferon alpha inducible protein 6	Interferon signaling
IRF4	LSIRF|MUM1|NF-EM5|SHEP8	3662	interferon regulatory factor 4	Interferon signaling
MX1	IFI-78K|IFI78|MX|MxA	4599	MX dynamin like GTPase 1	Interferon signaling
OAS2		4939	2-5-oligoadenylate synthetase 2	Interferon signaling
OAS3	p100|p100OAS	4940	2-5-oligoadenylate synthetase 3	Interferon signaling
LILRB1	CD85|CD85J|CD85j|ILT-2|ILT2|LIR-1|LIR1|MIR-7|MIR7|PIR-B|PIRB	10859	leukocyte immunoglobulin like receptor B1	Leukocyte inhibition
LST1	B144|D6S49E|LST-1	7940	leukocyte specific transcript 1	Leukocyte inhibition
ITGAL	CD11A|LFA-1|LFA1A	3683	integrin subunit alpha L	Leukocyte migration
ITGAM	CD11B|CD11b|CR3A|MAC-1|MAC1A|MO1A|SLEB6	3684	integrin subunit alpha M	Leukocyte migration
ITGB7		3695	integrin subunit beta 7	Leukocyte migration
SELL	CD62L|LAM-1|LAM1|LECAM1|LEU8|LNHR|LSEL|LYAM1|Leu-8|Lyam-1|PLNHR|TQ1|hLHRc	6402	selectin L	Leukocyte migration
VCAM1	CD106|INCAM-100	7412	vascular cell adhesion molecule 1	Leukocyte migration
SH2D1A	DSHP|EBVS|IMD5|LYP|MTCP1|SAP|SAP/SH2D1A|XLP|XLPD|XLPD1	4068	SH2 domain containing 1A	Lymphocyte activation
SH2D1B	EAT2	117157	SH2 domain containing 1B	Lymphocyte activation
IKZF1	CVID13|Hs.54452|IK1|IKAROS|LYF1|LyF-1|PPP1R92|PRO0758|ZNFN1A1|hIk-1	10320	IKAROS family zinc finger 1	Lymphocyte development
IKZF2	ANF1A2|HELIOS|Helios|ZNF1A2|ZNFN1A2	22807	IKAROS family zinc finger 2	Lymphocyte development
IKZF4	EOS|Eos|ZNFN1A4	64375	IKAROS family zinc finger 4	Lymphocyte development
CCL18	AMAC-1|AMAC1|CKb7|DC-CK1|DCCK1|MIP-4|PARC|SCYA18	6362	C-C motif chemokine ligand 18	Lymphocyte infiltrate
CCL2	GDCF-2|HC11|HSMCR30|MCAF|MCP-1|MCP1|MGC9434|SCYA2|SMC-CF	6347	C-C motif chemokine ligand 2	Lymphocyte infiltrate
CCL21	6Ckine|CKb9|ECL|SCYA21|SLC|TCA4|exodus-2	6366	C-C motif chemokine ligand 21	Lymphocyte infiltrate
CCL3	G0S19-1|LD78ALPHA|MIP-1-alpha|MIP1A|SCYA3	6348	C-C motif chemokine ligand 3	Lymphocyte infiltrate
CCL4	ACT2|AT744.1|Act-2|G-26|HC21|LAG-1|LAG1|MIP-1-beta|MIP1B|MIP1B1|SCYA2|SCYA4	6351	C-C motif chemokine ligand 4	Lymphocyte infiltrate
CCL5	D17S136E|MGC17164|RANTES|SCYA5|SIS-delta|SISd|TCP228|eoCP	6352	C-C motif chemokine ligand 5	Lymphocyte infiltrate
CCR5	CC-CKR-5|CCCKR5|CCR-5|CD195|CKR-5|CKR5|CMKBR5|IDDM22	1234	C-C motif chemokine receptor 5 gene pseudogene	Lymphocyte infiltrate
CD2	LFA-2|SRBC|T11	914	CD2 molecule	Lymphocyte infiltrate
CD37	GP52-40|TSPAN26	951	CD37 molecule	Lymphocyte infiltrate
CD52	CDW52	1043	CD52 molecule	Lymphocyte infiltrate
CD63	LAMP-3|ME491|MLA1|OMA81H|TSPAN30	967	CD63 molecule	Lymphocyte infiltrate
CORO1A	CLABP|CLIPINA|HCORO1|IMD8|TACO|coronin-1|p57	11151	coronin 1A	Lymphocyte infiltrate
CTSS		1520	cathepsin S	Lymphocyte infiltrate
CX3CR1	CCRL1|CMKBRL1|CMKDR1|GPR13|GPRV28|V28	1524	C-X3-C motif chemokine receptor 1	Lymphocyte infiltrate
CXCR4	CD184|D2S201E|FB22|HM89|HSY3RR|LAP-3|LAP3|LCR1|LESTR|NPY3R|NPYR|NPYRL|NPYY3R|WHIM|WHIMS|fusin	7852	C-X-C motif chemokine receptor 4	Lymphocyte infiltrate
CXCR6	BONZO|CD186|STRL33|TYMSTR	10663	C-X-C motif chemokine receptor 6	Lymphocyte infiltrate
FCER1G	FCRG	2207	Fc fragment of IgE receptor Ig	Lymphocyte infiltrate
FYB	ADAP|FYB-120/130|PRO0823|SLAP-130|SLAP130	2533	FYN binding protein	Lymphocyte infiltrate
GZMA	CTLA3|HFSP	3001	granzyme A	Lymphocyte infiltrate
GZMB	CCPI|CGL-1|CGL1|CSP-B|CSPB|CTLA1|CTSGL1|HLP|SECT	3002	granzyme B	Lymphocyte infiltrate
GZMH	CCP-X|CGL-2|CSP-C|CTLA1|CTSGL2	2999	granzyme H	Lymphocyte infiltrate
GZMK	PRSS|TRYP2	3003	granzyme K	Lymphocyte infiltrate
IGSF6	DORA	10261	immunoglobulin superfamily member 6	Lymphocyte infiltrate
IL10RA	CD210|CD210a|CDW210A|HIL-10R|IL-10R1|IL10R	3587	interleukin 10 receptor subunit alpha	Lymphocyte infiltrate
IL2RG	CD132|CIDX|IL-2RG|IMD4|P64|SCIDX|SCIDX1	3561	interleukin 2 receptor subunit gamma	Lymphocyte infiltrate
ITGB2	CD18|LAD|LCAMB|LFA-1|MAC-1|MF17|MFI7	3689	integrin subunit beta 2	Lymphocyte infiltrate
JAML	AMICA|AMICA1|CREA7-1|CREA7-4|Gm638	120425	junction adhesion molecule like	Lymphocyte infiltrate
LAMP1	CD107a|LAMPA|LGP120	3916	lysosomal associated membrane protein 1	Lymphocyte infiltrate
LAPTM5	CLAST6	7805	lysosomal protein transmembrane 5	Lymphocyte infiltrate
LILRB2	CD85D|CD85d|ILT-4|ILT4|LIR-2|LIR2|MIR-10|MIR10	10288	leukocyte immunoglobulin like receptor B2	Lymphocyte infiltrate
LY9	CD229|SLAMF3|hly9|mLY9	4063	lymphocyte antigen 9	Lymphocyte infiltrate
NKG7	GIG1|GMP-17|p15-TIA-1	4818	natural killer cell granule protein 7	Lymphocyte infiltrate
PTPN7	BPTP-4|HEPTP|LC-PTP|LPTP|PTPNI	5778	protein tyrosine phosphatase non-receptor type 7	Lymphocyte infiltrate
PTPRC	B220|CD45|CD45R|GP180|L-CA|LCA|LY5|T200	5788	protein tyrosine phosphatase receptor type C	Lymphocyte infiltrate
SAMHD1	AGS5|CHBL2|DCIP|HDDC1|MOP-5|Mg11|SBBI88	25939	SAM and HD domain containing deoxynucleoside triphosphate triphosphohydrolase 1	Lymphocyte infiltrate
SIT1	SIT|SIT-R	27240	signaling threshold regulating transmembrane adaptor 1	Lymphocyte infiltrate
SLAMF8	BLAME|CD353|SBBI42	56833	SLAM family member 8	Lymphocyte infiltrate
SRGN	PPG|PRG|PRG1	5552	serglycin	Lymphocyte infiltrate
TAGAP	ARHGAP47|FKSG15|FLJ32631|IDDM21|TAGAP1	117289	T-cell activation RhoGTPase activating protein	Lymphocyte infiltrate
TARP	CD3G|TCRG|TCRGC1|TCRGC2|TCRGV	445347	TCR gamma alternate reading frame protein	Lymphocyte infiltrate
TLR8	CD288	51311	toll like receptor 8	Lymphocyte infiltrate
TNFAIP8	GG2-1|MDC-3.13|NDED|SCC-S2|SCCS2	25816	TNF alpha induced protein 8	Lymphocyte infiltrate
TYROBP	DAP12|KARAP|PLO-SL|PLOSL	7305	TYRO protein tyrosine kinase binding protein	Lymphocyte infiltrate
AIF1	AIF-1|Em:AF129756.17|IBA1|IRT-1|IRT1	199	allograft inflammatory factor 1	Macrophage
ALOX15B	15-LOX-2	247	arachidonate 15-lipoxygenase type B	Macrophage
CD163	M130|MM130|SCARI1	9332	CD163 molecule	Macrophage
CD68	DKFZp686M18236|GP110|LAMP4|SCARD1|macrosialin	968	CD68 molecule	Macrophage
FCGR3A	CD16|CD16A|CD16a|FCG3|FCGR3|FCGRIII|FCR-10|FCRIII|FCRIIIA|IGFR3|IMD20	2214	Fc fragment of IgG receptor IIIa	Macrophage
ARG1		383	arginase 1	Myeloid marker
CD33	FLJ00391|SIGLEC-3|SIGLEC3|p67	945	CD33 molecule	Myeloid marker
CEACAM8	CD66b|CD67|CGM6|NCA-95	1088	carcinoembryonic antigen related cell adhesion molecule 8	Myeloid marker
MPO		4353	myeloperoxidase	Myeloid marker
S100A8	60B8AG|CAGA|CFAG|CGLA|CP-10|L1Ag|MA387|MIF|MRP8|NIF|P8	6279	S100 calcium binding protein A8	Myeloid marker,MDSC
S100A9	60B8AG|CAGB|CFAG|CGLB|L1AG|LIAG|MAC387|MIF|MRP14|NIF|P14	6280	S100 calcium binding protein A9	Myeloid marker,MDSC
FUT4	CD15|ELFT|FCT3A|FUC-TIV|FUTIV|LeX|SSEA-1	2526	fucosyltransferase 4	Myeloid marker,stem cell
CA4	CAIV|Car4|RP17	762	carbonic anhydrase 4	Neutrophil
DGAT2	ARAT|GS1999FULL|HMFN1045	84649	diacylglycerol O-acyltransferase 2	Neutrophil
KREMEN1	KREMEN|KRM1	83999	kringle containing transmembrane protein 1	Neutrophil
LRG1	HMFT1766|LRG	116844	leucine rich alpha-2-glycoprotein 1	Neutrophil
PYGL	GSD6	5836	phosphorylase glycogen liver	Neutrophil
B3GAT1	CD57|GLCATP|GLCUATP|GlcAT-P|HNK-1|HNK1|LEU7|NK-1|NK1	27087	beta-13-glucuronyltransferase 1	NK activation
FCGR3B	CD16|CD16b|FCG3|FCGR3|FCR-10|FCRIII|FCRIIIb	2215	Fc fragment of IgG receptor IIIb	NK activation
GNLY	D2S69E|LAG-2|LAG2|NKG5|TLA519	10578	granulysin	NK activation
KLRB1	CD161|CLEC5B|NKR|NKR-P1|NKR-P1A|NKRP1A|hNKR-P1A	3820	killer cell lectin like receptor B1	NK activation
KLRF1	CLEC5C|NKp80	51348	killer cell lectin like receptor F1	NK activation
KLRG1	2F1|CLEC15A|MAFA|MAFA-2F1|MAFA-L|MAFA-LIKE	10219	killer cell lectin like receptor G1	NK activation
KLRK1	CD314|D12S2489E|KLR|NKG2-D|NKG2D	22914	killer cell lectin like receptor K1	NK activation
PRF1	FLH2|HPLH2|P1|PFN1|PFP	5551	perforin 1	NK activation
KIR2DL2	CD158B1|CD158b|CD158k|NKAT-6|NKAT6|cl-43|nkat6|p58.2	3803	killer cell immunoglobulin like receptor two Ig domains and long cytoplasmic tail 2	NK cell marker
KIR2DL3	CD158B2|CD158b|GL183|KIR-023GB|KIR-K7b|KIR-K7c|KIR2DS3|KIR2DS5|KIRCL23|NKAT|NKAT2|NKAT2A|NKAT2B|cl-6|nkat2|nkat2a|nkat2b|p58	3804	killer cell immunoglobulin like receptor two Ig domains and long cytoplasmic tail 3	NK cell marker
NCR1	CD335|LY94|NK-p46|NKP46	9437	natural cytotoxicity triggering receptor 1	NK cell marker
NCR3	1C7|CD337|LY117|MALS|NKp30	259197	natural cytotoxicity triggering receptor 3	NK cell marker
NFATC1	NF-ATC|NF-ATc1.2|NFAT2|NFATc	4772	nuclear factor of activated T-cells 1	PD-1 signaling
PRDM1	BLIMP1|PRDI-BF1	639	PR domain 1	PD-1 signaling
FOXO1	FKH1|FKHR|FOXO1A	2308	forkhead box O1	PD-1 signaling,tumor marker
HIF1A	HIF-1-alpha|HIF-1A|HIF-1alpha|HIF1|HIF1-ALPHA|MOP1|PASD8|bHLHe78	3091	hypoxia inducible factor 1 alpha subunit	PD-1 signaling,tumor marker
MTOR	FLJ44809|FRAP|FRAP1|FRAP2|RAFT1|RAPT1|SKS	2475	mechanistic target of rapamycin	PD-1 signaling,tumor marker
PIK3CA	CLOVE|CWS5|MCAP|MCM|MCMTC|PI3K|PI3K-alpha|p110-alpha	5290	phosphatidylinositol-45-bisphosphate 3-kinase catalytic subunit alpha	PD-1 signaling,tumor marker
PIK3CD	APDS|IMD14|P110DELTA|PI3K|p110D	5293	phosphatidylinositol-45-bisphosphate 3-kinase catalytic subunit delta	PD-1 signaling,tumor marker
PTEN	10q23del|BZS|CWS1|DEC|GLM2|MHAM|MMAC1|PTEN1|TEP1	5728	phosphatase and tensin homolog	PD-1 signaling,tumor marker
PTPN11	BPTP3|CFC|JMML|METCDS|NS1|PTP-1D|PTP2C|SH-PTP2|SH-PTP3|SHP-2|SHP2	5781	protein tyrosine phosphatase non-receptor type 11	PD-1 signaling,tumor marker
BUB1	BUB1A|BUB1L|hBUB1	699	BUB1 mitotic checkpoint serine threonine kinase	Proliferation
CCNB2	HsT17299	9133	cyclin B2	Proliferation
CDK1	CDC2|CDC28A|P34CDC2	983	cyclin-dependent kinase 1	Proliferation
CDKN3	CDI1|CIP2|KAP|KAP1	1033	cyclin-dependent kinase inhibitor 3	Proliferation
FOXM1	FKHL16|FOXM1B|HFH-11|HFH11|HNF-3|INS-1|MPHOSPH2|MPP-2|MPP2|PIG29|TGT3|TRIDENT|trident	2305	forkhead box M1	Proliferation
KIAA0101	L5|NS5ATP9|OEATC|OEATC-1|OEATC1|PAF|PAF15|p15(PAF)|p15/PAF|p15PAF	9768	KIAA0101	Proliferation
MAD2L1	HSMAD2|MAD2	4085	MAD2 mitotic arrest deficient-like 1 yeast	Proliferation
MELK	HPK38|KIAA0175	9833	maternal embryonic leucine zipper kinase	Proliferation
MKI67	KIA|MIB-|MIB-1|PPP1R105	4288	marker of proliferation Ki-67	Proliferation
TOP2A	TOP2|TP2A	7153	topoisomerase DNA II alpha	Proliferation
EGR2	AT591|CMT1D|CMT4E|KROX20	1959	early growth response 2	T cell differentiation
LEXM	C1orf177|FLJ40201|LEM	163747	lymphocyte expansion molecule	T cell differentiation
CBLB	Cbl-b|Nbla00127|RNF56	868	Cbl proto-oncogene B	T cell receptor signaling
CD40LG	CD154|CD40L|HIGM1|IGM|IMD3|T-BAM|TNFSF5|TRAP|gp39|hCD40L	959	CD40 ligand	T cell receptor signaling
IFNA17	IFN-alphaI|IFNA|INFA|LEIF2C1	3451	interferon alpha 17	T cell receptor signaling
NFKBIA	IKBA|IkappaBalpha|MAD-3|NFKBI	4792	NFKB inhibitor alpha	T cell receptor signaling
PTPN6	HCP|HCPH|HPTP1C|PTP-1C|SH-PTP1|SHP-1|SHP-1L|SHP1	5777	protein tyrosine phosphatase non-receptor type 6	T cell receptor signaling
ZAP70	ADMIO2|IMD48|SRK|STCD|STD|TZK|ZAP-70	7535	zeta chain of T cell receptor associated protein kinase 70kDa	T cell receptor signaling
EBI3	IL-27B|IL27B	10148	Epstein-Barr virus induced 3	T cell regulation
FOXP3	AIID|DIETER|IPEX|JM2|PIDX|SCURFIN|XPID	50943	forkhead box P3	T cell regulation
ID2	GIG8|ID2A|ID2H|bHLHb26	3398	inhibitor of DNA binding 2 HLH protein	T cell regulation
ID3	HEIR-1|bHLHb25	3399	inhibitor of DNA binding 3 HLH protein	T cell regulation
IL15	IL-15|MGC9721	3600	interleukin 15	T cell regulation
IL18	IGIF|IL-18|IL-1g|IL1F4	3606	interleukin 18	T cell regulation
IL22	IL-21|IL-22|IL-D110|IL-TIF|ILTIF|MGC79382|MGC79384|TIFIL-23|TIFa|zcyto18	50616	interleukin 22	T cell regulation
M6PR	CD-M6PR|CD-MPR|MPR 46|MPR-46|MPR46|SMPR	4074	mannose-6-phosphate receptor cation dependent	T cell regulation
KLF2	LKLF	10365	Kruppel like factor 2	T cell regulation,trafficking
CCR7	BLR2|CC-CKR-7|CCR-7|CD197|CDw197|CMKBR7|EBI1	1236	C-C motif chemokine receptor 7	TCR coexpression
CD247	CD3-ZETA|CD3H|CD3Q|CD3Z|IMD25|T3Z|TCRZ	919	CD247 molecule	TCR coexpression
CD3D	CD3-DELTA|IMD19|T3D	915	CD3d molecule	TCR coexpression
CD3E	IMD18|T3E|TCRE	916	CD3e molecule	TCR coexpression
CD3G	CD3-GAMMA|IMD17|T3G	917	CD3g molecule	TCR coexpression
CD6	TP120|Tp120	923	CD6 molecule	TCR coexpression
CD8A	CD8|Leu2|MAL|p32	925	CD8a molecule	TCR coexpression
CD8B	CD8B1|LEU2|LY3|LYT3|P37	926	CD8b molecule	TCR coexpression
CRTAM	CD355	56253	cytotoxic and regulatory T-cell molecule	TCR coexpression
GPR18		2841	G protein-coupled receptor 18	TCR coexpression
GRAP2	GADS|GRAP-2|GRB2L|GRBLG|GRID|GRPL|GrbX|Grf40|Mona|P38	9402	GRB2-related adaptor protein 2	TCR coexpression
IKZF3	AIO|AIOLOS|Aiolos|ZNFN1A3	22806	IKAROS family zinc finger 3	TCR coexpression
IL2RB	CD122|IL15RB|P70-75	3560	interleukin 2 receptor subunit beta	TCR coexpression
IL7R	CD127|CDW127|IL-7R-alpha|IL7RA|ILRA	3575	interleukin 7 receptor	TCR coexpression
ITK	EMT|LPFS1|LYK|PSCTK2	3702	IL2 inducible T-cell kinase	TCR coexpression
LAMP3	CD208|DC LAMP|DC-LAMP|DCLAMP|LAMP|LAMP-3|TSC403	27074	lysosomal associated membrane protein 3	TCR coexpression
LCK	IMD22|LSK|YT16|p56lck|pp58lck	3932	LCK proto-oncogene Src family tyrosine kinase	TCR coexpression
PTPRCAP	CD45-AP|LPAP	5790	protein tyrosine phosphatase receptor type C associated protein	TCR coexpression
TIGIT	DKFZp667A205|FLJ39873|VSIG9|VSTM3|WUCAM	201633	T-cell immunoreceptor with Ig and ITIM domains	TCR coexpression
BAGE	BAGE1|CT2.1	574	B melanoma antigen	Tumor antigen
CTAG1B	CT6.1|CTAG|CTAG1|ESO1|LAGE-2|LAGE2A|LAGE2B|NY-ESO-1	1485	cancer testis antigen 1B	Tumor antigen
CTAG2	CAMEL|CT2|CT6.2|CT6.2a|CT6.2b|ESO2|LAGE-1|LAGE-1a|LAGE-1b|LAGE1|LAGE2B|MGC138724|MGC3803	30848	cancer testis antigen 2	Tumor antigen
GAGE1	CT4.1|GAGE-1	2543	G antigen 1	Tumor antigen
GAGE10	GAGE-10|OTTHUMG00000024136	102724473	G antigen 10	Tumor antigen
GAGE12F	OTTHUMG00000024147	100008586	G antigen 12F	Tumor antigen
GAGE12I	AL4|CT4.7|GAGE-7B|GAGE7B|OTTHUMG00000067390	26748	G antigen 12I	Tumor antigen
GAGE12J	GAGE11|OTTHUMG00000024137	729396	G antigen 12J	Tumor antigen
GAGE13	GAGE-12A|GAGE-13|GAGE12A|OTTHUMG00000024138	645051	G antigen 13	Tumor antigen
GAGE2A	CT4.2|GAGE-2|GAGE-2A|GAGE2	729447	G antigen 2A	Tumor antigen
GAGE2C	CT4.2|GAGE-2|GAGE-2C|GAGE2	2574	G antigen 2C	Tumor antigen
GAGE2E	GAGE-2E|GAGE8	26749	G antigen 2E	Tumor antigen
MAGEA1	CT1.1|MAGE1|MGC9326	4100	MAGE family member A1	Tumor antigen
MAGEA10	CT1.10|MAGE10|MGC10599	4109	MAGE family member A10	Tumor antigen
MAGEA12	CT1.12|MAGE12	4111	MAGE family member A12	Tumor antigen
MAGEA3	CT1.3|HIP8|HYPD|MAGE3|MAGEA6|MGC14613	4102	MAGE family member A3	Tumor antigen
MAGEA4	CT1.4|MAGE-41|MAGE-X2|MAGE4|MAGE4A|MAGE4B|MGC21336	4103	MAGE family member A4	Tumor antigen
MAGEC2	CT10|HCA587|MAGE-C2|MAGEE1	51438	MAGE family member C2	Tumor antigen
MLANA	MART-1|MART1	2315	melan-A	Tumor antigen
SSX2	CT5.2|CT5.2A|CT5.2a|HD21|HOM-MEL-40|MGC119055|MGC15364|MGC3884|SSX	6757	SSX family member 2	Tumor antigen
XAGE1B	CT12.1|CT12.1A|CT12.1B|CT12.1b|CTP9|GAGED2|XAGE-1|XAGE1|XAGE1A	653220	X antigen family member 1B	Tumor antigen
AKT1	AKT|CWS6|PKB|PKB-ALPHA|PRKBA|RAC|RAC-ALPHA	207	AKT serine threonine kinase 1	Tumor marker
BRCA1	BRCAI|BRCC1|BROVCA1|FANCS|IRIS|PNCA4|PPP1R53|PSCP|RNF53	672	BRCA1 DNA repair associated	Tumor marker
BRCA2	BRCC2|BROVCA2|FACD|FAD|FAD1|FANCD|FANCD1|GLM3|PNCA2|XRCC11	675	BRCA2 DNA repair associated	Tumor marker
CDKN2A	ARF|CDK4I|CDKN2|CMM2|INK4|INK4A|INK4a|MLM|MTS-1|MTS1|P14|P14ARF|P16|P16-INK4A|P16INK4|P16INK4A|P19|P19ARF|TP16|p14|p14ARF|p16|p16INK4a|p19|p19Arf	1029	cyclin-dependent kinase inhibitor 2A	Tumor marker
EFNA4	EFL4|EPLG4|LERK4	1945	ephrin A4	Tumor marker
EGFR	ERBB|ERBB1|HER1|NISBD2|PIG61|mENA	1956	epidermal growth factor receptor	Tumor marker
EGR3	EGR-3|PILOT	1960	early growth response 3	Tumor marker
IRS1	HIRS-1	3667	insulin receptor substrate 1	Tumor marker
KRT5	CK5|DDD|DDD1|EBS2|K5|KRT5A	3852	keratin 5	Tumor marker
KRT7	CK7|K2C7|K7|SCL	3855	keratin 7	Tumor marker
MAPK1	ERK|ERK-2|ERK2|ERT1|MAPK2|P42MAPK|PRKM1|PRKM2|p38|p40|p41|p41mapk|p42-MAPK	5594	mitogen-activated protein kinase 1	Tumor marker
MMP2	CLG4|CLG4A|MMP-2|MMP-II|MONA|TBE-1	4313	matrix metallopeptidase 2	Tumor marker
MMP9	CLG4B|GELB|MANDP2|MMP-9	4318	matrix metallopeptidase 9	Tumor marker
MYC	MRTL|MYCC|bHLHe39|c-Myc	4609	v-myc avian myelocytomatosis viral oncogene homolog	Tumor marker
NOTCH3	CADASIL|CADASIL1|CASIL|IMF2|LMNS	4854	notch 3	Tumor marker
PGF	D12S1900|PGFL|PIGF|PLGF|PlGF|PlGF-2|SHGC-10760	5228	placental growth factor	Tumor marker
PTGS2	COX-2|COX2|GRIPGHS|PGG/HS|PGHS-2|PHS-2|hCox-2	5743	prostaglandin-endoperoxide synthase 2	Tumor marker
PTK7	CCK-4|CCK4	5754	protein tyrosine kinase 7 inactive	Tumor marker
RB1	OSRC|PPP1R130|RB|p105-Rb|pRb|pp110	5925	RB transcriptional corepressor 1	Tumor marker
RPS6	S6	6194	ribosomal protein S6	Tumor marker
TCF7	TCF-1	6932	transcription factor 7 T-cell specific HMG-box	Tumor marker
TP63	AIS|B(p51A)|B(p51B)|EEC3|KET|LMS|NBP|OFC8|RHS|SHFM4|TP53CP|TP53L|TP73L|p40|p51|p53CP|p63|p73H|p73L	8626	tumor protein p63	Tumor marker
TRIM29	ATDC|FLJ36085	23650	tripartite motif containing 29	Tumor marker
SNAI1	SLUGH2|SNA|SNAH|SNAIL|SNAIL1|dJ710H13.1	6615	snail family transcriptional repressor 1	Tumor marker,stemness
SNAI2	SLUG|SLUGH1|SNAIL2|WS2D	6591	snail family transcriptional repressor 2	Tumor marker,stemness
TWIST1	ACS3|BPES2|BPES3|CRS|CRS1|CSO|H-twist|SCS|TWIST|bHLHa38	7291	twist family bHLH transcription factor 1	Tumor marker,stemness
ZEB1	AREB6|BZP|DELTAEF1|FECD6|NIL-2-A|NIL2A|PPCD3|TCF8|ZEB|ZFHEP|ZFHX1A|Zfhep|Zfhx1a	6935	zinc finger E-box binding homeobox 1	Tumor marker,stemness
BST2	CD317|TETHERIN|tetherin	684	bone marrow stromal cell antigen 2	Type I interferon signaling
IFI27	FAM14D|ISG12|ISG12A|P27	3429	interferon alpha inducible protein 27	Type I interferon signaling
IFIT1	C56|G10P1|GARG-16|IFI-56|IFI-56K|IFI56|IFIT-1|IFNAI1|ISG56|P56|RNM561	3434	interferon induced protein with tetratricopeptide repeats 1	Type I interferon signaling
IFIT3	CIG-49|GARG-49|IFI60|IFIT4|IRG2|ISG60|P60|RIG-G|cig41	3437	interferon induced protein with tetratricopeptide repeats 3	Type I interferon signaling
IFITM1	9-27|CD225|DSPA2a|IFI17|LEU13	8519	interferon induced transmembrane protein 1	Type I interferon signaling
IFITM2	1-8D|DSPA2c	10581	interferon induced transmembrane protein 2	Type I interferon signaling
ISG15	G1P2|IFI15|IMD38|IP17|UCRP|hUCRP	9636	ISG15 ubiquitin-like modifier	Type I interferon signaling
ISG20	CD25|HEM45	3669	interferon stimulated exonuclease gene 20	Type I interferon signaling
BCL6	BCL5|BCL6A|LAZ3|ZBTB27|ZNF51	604	B-cell CLL lymphoma 6	Type II interferon signaling
CIITA	C2TA|CIITAIV|MHC2TA|NLRA	4261	class II major histocompatibility complex transactivator	Type II interferon signaling
CX3CL1	ABCD-3|C3Xkine|CXC3|CXC3C|NTN|NTT|SCYD1|fractalkine|neurotactin	6376	C-X3-C motif chemokine ligand 1	Type II interferon signaling
CXCL10	C7|IFI10|INP10|IP-10|SCYB10|crg-2|gIP-10|mob-1	3627	C-X-C motif chemokine ligand 10	Type II interferon signaling
CXCL11	H174|I-TAC|IP-9|IP9|SCYB11|SCYB9B|b-R1	6373	C-X-C motif chemokine ligand 11	Type II interferon signaling
CXCL13	ANGIE|ANGIE2|BCA-1|BCA1|BLC|BLR1L|SCYB13	10563	C-X-C motif chemokine ligand 13	Type II interferon signaling
CXCL9	CMK|Humig|MIG|SCYB9|crg-10	4283	C-X-C motif chemokine ligand 9	Type II interferon signaling
CXCR5	BLR1|CD185|MDR15	643	C-X-C motif chemokine receptor 5	Type II interferon signaling
CYBB	AMCBX2|CGD|GP91-1|GP91-PHOX|GP91PHOX|IMD34|NOX2|p91-PHOX	1536	cytochrome b-245 beta chain	Type II interferon signaling
EIF2AK2	EIF2AK1|PKR|PPP1R83|PRKR	5610	eukaryotic translation initiation factor 2 alpha kinase 2	Type II interferon signaling
FASLG	ALPS1B|APT1LG1|APTL|CD178|CD95-L|CD95L|FASL|FasL|TNFSF6|TNLG1A	356	Fas ligand	Type II interferon signaling
GBP1		2633	guanylate binding protein 1	Type II interferon signaling
ICAM1	BB2|CD54|P3.58	3383	intercellular adhesion molecule 1	Type II interferon signaling
IFNB1	IFB|IFF|IFN-beta|IFNB	3456	interferon beta 1	Type II interferon signaling
IFNG	IFG|IFI	3458	interferon gamma	Type II interferon signaling
IL1B	IL-1|IL-1B|IL1-BETA|IL1F2	3553	interleukin 1 beta	Type II interferon signaling
IRF1	IRF-1|MAR	3659	interferon regulatory factor 1	Type II interferon signaling
IRF9	IRF-9|ISGF3|ISGF3G|p48	10379	interferon regulatory factor 9	Type II interferon signaling
OAS1	E18/E16|IFI-4|OIAS|OIASI	4938	2-5-oligoadenylate synthetase 1	Type II interferon signaling
PSMB9	LMP2|PSMB6i|RING12|beta1i	5698	proteasome subunit beta 9	Type II interferon signaling
STAT1	CANDF7|IMD31A|IMD31B|IMD31C|ISGF-3|STAT91	6772	signal transducer and activator of transcription 1	Type II interferon signaling
TAP1	ABC17|ABCB2|APT1|D6S114E|PSF-1|PSF1|RING4|TAP1*0102N|TAP1N	6890	transporter 1 ATP-binding cassette sub-family B MDR TAP	Type II interferon signaling
TBX21	T-PET|T-bet|TBET|TBLYM	30009	T-box 21	Type II interferon signaling
